# Supplementary material for: Global phylogenomic assessment of Leptoseris and Agaricia reveals substantial undescribed diversity at mesophotic depths
Source: BMC Biol. 2023 Jun 26;21:147. doi: 10.1186/s12915-023-01630-1 (PMC10294349; doi:10.1186/s12915-023-01630-1)
Supplement: Supplementary file 1 — Additional file 1: Table S1. Specimens overview. Table S2. IpyRAD params file. Table S3. Data filtering. Table S4. Concordance factor statistics for the Leptoseris dataset. Table S5. Concordance factor statistics for the Agaricia dataset. [file 12915_2023_1630_MOESM1_ESM.xlsx]

## Sheet: Table 1 - Specimens overview
Additional file 1: Table 1 - Specimens overview.
Specimen	Sample code	Taxonomy	Region	Location	Site	Depth (m)	Latitude (º)	Longitude (º)	Raw reads	Retained reads	Retained RAD loci	Traditional sequence marker	Taxonomic ID by	Reference	NCBI BioProject Number	Location of skeletal sample
AAGA_BOKA_050_DC6090	DC6090	A. agaricites	Southern Caribbean	Bonaire	Karpata	50	12.2195	-68.3521	2799066	2630019	10908		P. Bongaerts	This study	PRJNA970738	NA
AAGA_CUPP_050_DC3914	DC3914	A. agaricites	Southern Caribbean	Curaçao	East Point 1	50	12.0438	-68.7701	2002931	1996963	10412		P. Bongaerts	This study	PRJNA970738	California Academy of Sciences
AAGA_CUPP_050_DC3915	DC3915	A. agaricites	Southern Caribbean	Curaçao	East Point 1	50	12.0438	-68.7701	1109259	1106560	6215		P. Bongaerts	This study	PRJNA970738	California Academy of Sciences
AFRA_BMGU_013_DC6740	DC6740	A. fragilis	Western Atlantic	Bermuda	Gurnet Shallow	13	32.333	-64.67	2492001	2484938	11461		P. Bongaerts	Bongaerts et al. 2017 - Science Advances	PRJNA361144	California Academy of Sciences
AFRA_BMGU_040_DC6799	DC6799	A. fragilis	Western Atlantic	Bermuda	Gurnet Deep	40	32.3303	-64.6556	1444412	1441970	8159		P. Bongaerts	Bongaerts et al. 2017 - Science Advances	PRJNA361144	California Academy of Sciences
AFRA_BMJS_013_DC6676	DC6676	A. fragilis	Western Atlantic	Bermuda	John Smith Shallow	13	32.3132	-64.7103	3210338	3197617	12979		P. Bongaerts	Bongaerts et al. 2017 - Science Advances	PRJNA361144	California Academy of Sciences
AFRA_BMJS_040_DC6855	DC6855	A. fragilis	Western Atlantic	Bermuda	John Smith Deep	40	32.3019	-64.7022	1459168	1456494	6513		P. Bongaerts	Bongaerts et al. 2017 - Science Advances	PRJNA361144	California Academy of Sciences
AFRA_BMPR_013_DC6603	DC6603	A. fragilis	Western Atlantic	Bermuda	Princess Shallow	13	32.2447	-64.8202	4627981	4620194	11899		P. Bongaerts	Bongaerts et al. 2017 - Science Advances	PRJNA361144	California Academy of Sciences
AFRA_BMPR_040_DC6987	DC6987	A. fragilis	Western Atlantic	Bermuda	Princess Deep	40	32.2299	-64.8185	2241621	2237609	10639		P. Bongaerts	Bongaerts et al. 2017 - Science Advances	PRJNA361144	California Academy of Sciences
AGRA_BOKA_050_DC6102	DC6102	A. grahamae	Southern Caribbean	Bonaire	Karpata	50	12.2195	-68.3521	1927593	1867777	8235		P. Bongaerts	Prata et al. 2022 - Molecular Ecology	PRJNA801008	NA
AGRA_BOKA_050_DC6104	DC6104	A. grahamae	Southern Caribbean	Bonaire	Karpata	50	12.2195	-68.3521	6508644	6508080	34801		P. Bongaerts	Prata et al. 2022 - Molecular Ecology	PRJNA801008	NA
AGRA_BOKA_050_DC6105	DC6105	A. grahamae	Southern Caribbean	Bonaire	Karpata	50	12.2195	-68.3521	2463235	2374636	9678		P. Bongaerts	Prata et al. 2022 - Molecular Ecology	PRJNA801008	NA
AGRA_BOKA_050_DC6106	DC6106	A. grahamae	Southern Caribbean	Bonaire	Karpata	50	12.2195	-68.3521	2742888	2650575	9703		P. Bongaerts	Prata et al. 2022 - Molecular Ecology	PRJNA801008	NA
AGRA_BOKA_050_DC6109	DC6109	A. grahamae	Southern Caribbean	Bonaire	Karpata	50	12.2195	-68.3521	2689630	2592770	6845		P. Bongaerts	Prata et al. 2022 - Molecular Ecology	PRJNA801008	NA
AGRA_BOKA_050_DC6115	DC6115	A. grahamae	Southern Caribbean	Bonaire	Karpata	50	12.2195	-68.3521	2834154	2732541	10955		P. Bongaerts	Prata et al. 2022 - Molecular Ecology	PRJNA801008	NA
AGRA_BORS_050_DC6277	DC6277	A. grahamae	Southern Caribbean	Bonaire	Red Slave	50	12.0265	-68.2513	3089664	3001345	12051		P. Bongaerts	Prata et al. 2022 - Molecular Ecology	PRJNA801008	NA
AGRA_BOTL_050_DC6515	DC6515	A. grahamae	Southern Caribbean	Bonaire	The Lake	50	12.1072	-68.29	3381435	3279426	11270		P. Bongaerts	Prata et al. 2022 - Molecular Ecology	PRJNA801008	NA
AGRA_BOTL_050_DC6516	DC6516	A. grahamae	Southern Caribbean	Bonaire	The Lake	50	12.1072	-68.29	3760684	3651078	13859		P. Bongaerts	Prata et al. 2022 - Molecular Ecology	PRJNA801008	NA
AGRA_BOTL_050_DC6519	DC6519	A. grahamae	Southern Caribbean	Bonaire	The Lake	50	12.1072	-68.29	2344098	2268814	8983		P. Bongaerts	Prata et al. 2022 - Molecular Ecology	PRJNA801008	NA
AGRA_CONI_060_JS0314	SAI314	A. grahamae	South-western Caribbean	San Andrés Island - Colombia	Nirvana	60	12.4997	-81.7294	2709017	2708679	13614		J.A. Sánchez	Prata et al. 2022 - Molecular Ecology	PRJNA801008	Museo de Historia Natural ANDES
AGRA_CONI_085_JS0355	SAI355	A. grahamae	South-western Caribbean	San Andrés Island - Colombia	Nirvana	85	12.4997	-81.7294	2357606	2357341	12845		J.A. Sánchez	Prata et al. 2022 - Molecular Ecology	PRJNA801008	Museo de Historia Natural ANDES
AGRA_CONI_085_JS0356	SAI356	A. grahamae	South-western Caribbean	San Andrés Island - Colombia	Nirvana	85	12.4997	-81.7294	6603761	6603154	20442		J.A. Sánchez	Prata et al. 2022 - Molecular Ecology	PRJNA801008	Museo de Historia Natural ANDES
AGRA_CONI_085_JS0359	SAI359	A. grahamae	South-western Caribbean	San Andrés Island - Colombia	Nirvana	85	12.4997	-81.7294	2628049	2627775	14318		J.A. Sánchez	Prata et al. 2022 - Molecular Ecology	PRJNA801008	Museo de Historia Natural ANDES
AGRA_CONI_085_JS0369	SAI369	A. grahamae	South-western Caribbean	San Andrés Island - Colombia	Nirvana	85	12.4997	-81.7294	5828707	5828165	21425		J.A. Sánchez	Prata et al. 2022 - Molecular Ecology	PRJNA801008	Museo de Historia Natural ANDES
AGRA_COTR_038_JS0101	BAR101	A. grahamae	South-western Caribbean	Cartagena - Colombia	Trompadas	38	10.2655	-75.6258	2348264	2348045	11977		J.A. Sánchez	Prata et al. 2022 - Molecular Ecology	PRJNA801008	Museo de Historia Natural ANDES
AGRA_COTT_065_JS0243	SAI243	A. grahamae	South-western Caribbean	San Andrés Island - Colombia	Trampa Tortuga	65	12.5428	-81.7114	6508644	6508080	34770		J.A. Sánchez	Prata et al. 2022 - Molecular Ecology	PRJNA801008	Museo de Historia Natural ANDES
AGRA_COTT_065_JS0251	SAI251	A. grahamae	South-western Caribbean	San Andrés Island - Colombia	Trampa Tortuga	65	12.5428	-81.7114	4837854	4837401	18279		J.A. Sánchez	Prata et al. 2022 - Molecular Ecology	PRJNA801008	Museo de Historia Natural ANDES
AGRA_COTT_065_JS0254	SAI254	A. grahamae	South-western Caribbean	San Andrés Island - Colombia	Trampa Tortuga	65	12.5428	-81.7114	5913251	5912625	20177		J.A. Sánchez	Prata et al. 2022 - Molecular Ecology	PRJNA801008	Museo de Historia Natural ANDES
AGRA_CUCA_050_DC5429	DC5429	A. grahamae	Southern Caribbean	Curaçao	Carmabi	50	12.1222	-68.9695	2763153	2688597	13276		P. Bongaerts	Prata et al. 2022 - Molecular Ecology	PRJNA801008	California Academy of Sciences
AGRA_CUHA_050_DC4169	DC4169	A. grahamae	Southern Caribbean	Curaçao	EastPoint2	50	12.0326	-68.7765	2863438	2779410	13764		P. Bongaerts	Prata et al. 2022 - Molecular Ecology	PRJNA801008	California Academy of Sciences
AGRA_CUHA_050_DC4179	DC4179	A. grahamae	Southern Caribbean	Curaçao	EastPoint2	50	12.0326	-68.7765	2343998	2267706	8965		P. Bongaerts	Prata et al. 2022 - Molecular Ecology	PRJNA801008	California Academy of Sciences
AGRA_CUPP_050_DC3894	DC3894	A. grahamae	Southern Caribbean	Curaçao	EastPoint1	50	12.0438	-68.7701	4613135	4471777	16186		P. Bongaerts	Prata et al. 2022 - Molecular Ecology	PRJNA801008	California Academy of Sciences
AGRA_CUSQ_050_DC4421	DC4421	A. grahamae	Southern Caribbean	Curaçao	Seaquarium	50	12.0845	-68.8983	3607726	3395959	15727		P. Bongaerts	Prata et al. 2022 - Molecular Ecology	PRJNA801008	California Academy of Sciences
AHUM_COGR_008_JS0064	SAM064	A. humilis	South-western Caribbean	Santa Marta - Colombia	Granate	8	12.2366	-74.3167	4054472	4054106	12871		J.A. Sánchez	This study	PRJNA970738	Museo de Historia Natural ANDES
AHUM_CUBU_002_DC0026	DC0026	A. humilis	Southern Caribbean	Curaçao	Buoy 1	2	12.1246	-68.9738	1099849	1096082	6920		P. Bongaerts	This study	PRJNA970738	California Academy of Sciences
Alam_COMO_017_JS0114	BAR114	A. sp. lamarcki	South-western Caribbean	Cartagena - Colombia	Montañita	17	10.2615	-75.6189	2429208	2428924	13036		J.A. Sánchez	Prata et al. 2022 - Molecular Ecology	PRJNA801008	Museo de Historia Natural ANDES
ALAM_CUCA_015_DC5531	DC5531	A. lamarcki	Southern Caribbean	Curaçao	Carmabi	15	12.1222	-68.9695	2419223	2346449	12242		P. Bongaerts	Prata et al. 2022 - Molecular Ecology	PRJNA801008	California Academy of Sciences
ALAM_CUCA_050_DC5464	DC5464	A. lamarcki	Southern Caribbean	Curaçao	Carmabi	50	12.1222	-68.9695	3238251	3140852	13251		P. Bongaerts	Prata et al. 2022 - Molecular Ecology	PRJNA801008	California Academy of Sciences
ALAM_CUCA_050_DC5466	DC5466	A. lamarcki	Southern Caribbean	Curaçao	Carmabi	50	12.1222	-68.9695	1506230	1453489	8616		P. Bongaerts	Prata et al. 2022 - Molecular Ecology	PRJNA801008	California Academy of Sciences
ALAM_CUCA_050_DC5470	DC5470	A. lamarcki	Southern Caribbean	Curaçao	Carmabi	50	12.1222	-68.9695	3993525	3736376	17841		P. Bongaerts	Prata et al. 2022 - Molecular Ecology	PRJNA801008	California Academy of Sciences
ALAM_CUPP_015_DC3984	DC3984	A. lamarcki	Southern Caribbean	Curaçao	EastPoint1	15	12.0438	-68.7701	2401902	2337109	10634		P. Bongaerts	Prata et al. 2022 - Molecular Ecology	PRJNA801008	California Academy of Sciences
ALAM_CUPP_015_DC3985	DC3985	A. lamarcki	Southern Caribbean	Curaçao	EastPoint1	15	12.0438	-68.7701	2454301	2385756	9771		P. Bongaerts	Prata et al. 2022 - Molecular Ecology	PRJNA801008	California Academy of Sciences
ALAM_CUPP_050_DC3921	DC3921	A. lamarcki	Southern Caribbean	Curaçao	EastPoint1	50	12.0438	-68.7701	3721953	3613539	14824		P. Bongaerts	Prata et al. 2022 - Molecular Ecology	PRJNA801008	California Academy of Sciences
ALAM_CUPP_050_DC3922	DC3922	A. lamarcki	Southern Caribbean	Curaçao	EastPoint1	50	12.0438	-68.7701	3064180	2866003	12622		P. Bongaerts	Prata et al. 2022 - Molecular Ecology	PRJNA801008	California Academy of Sciences
ALAM_CUPP_050_DC3930	DC3930	A. lamarcki	Southern Caribbean	Curaçao	EastPoint1	50	12.0438	-68.7701	3082899	2981749	13949		P. Bongaerts	Prata et al. 2022 - Molecular Ecology	PRJNA801008	California Academy of Sciences
ALAM_CUSQ_015_DC5045	DC5045	A. lamarcki	Southern Caribbean	Curaçao	Seaquarium	15	12.0845	-68.8983	2440118	2356648	11665		P. Bongaerts	Prata et al. 2022 - Molecular Ecology	PRJNA801008	California Academy of Sciences
ALAM_CUSQ_015_DC5057	DC5057	A. lamarcki	Southern Caribbean	Curaçao	Seaquarium	15	12.0845	-68.8983	2942415	2853951	12834		P. Bongaerts	Prata et al. 2022 - Molecular Ecology	PRJNA801008	California Academy of Sciences
ATEN_COLC_006_JS0202	AR202	A. tenuifolia	South-western Caribbean	Cartagena - Colombia	La Caída	6	10.2765	-75.5958	2798699	2798286	11540		J.A. Sánchez	This study	PRJNA970738	Museo de Historia Natural ANDES
ATEN_COTR_029_JS0071	BAR071	A. tenuifolia	South-western Caribbean	Cartagena - Colombia	Trompadas	29	10.2655	-75.6258	3027254	3026994	12103		J.A. Sánchez	This study	PRJNA970738	Museo de Historia Natural ANDES
ATEN_COTR_029_JS0074	BAR074	A. tenuifolia	South-western Caribbean	Cartagena - Colombia	Trompadas	29	10.2655	-75.6258	694604	694548	3614		J.A. Sánchez	This study	PRJNA970738	Museo de Historia Natural ANDES
AUND_COIR_045_JS0181	BAR181	A. undata	South-western Caribbean	Cartagena - Colombia	Montañita	45	10.2615	-75.6189	10868370	10867240	31221		J.A. Sánchez	Gonzalez-Zapata et al. 2018 - FMARS	PRJNA385083	Museo de Historia Natural ANDES
AUND_COIR_045_JS0182	BAR182	A. undata	South-western Caribbean	Cartagena - Colombia	Imelda Real	45	10.2611	-75.6153	9567371	9566386	27999		J.A. Sánchez	Gonzalez-Zapata et al. 2018 - FMARS	PRJNA385083	Museo de Historia Natural ANDES
AUND_COIT_035_JS0058	ITE058	A. undata	South-western Caribbean	Cartagena - Colombia	Isla Tesoro	35	10.0784	-76.0326	12731844	12730566	27574		J.A. Sánchez	Gonzalez-Zapata et al. 2018 - FMARS	PRJNA385083	Museo de Historia Natural ANDES
AUND_CONI_060_JS0236	SAI236	A. undata	South-western Caribbean	San Andrés Island - Colombia	Nirvana	60	12.4997	-81.7294	8757733	8756903	24367		J.A. Sánchez	Gonzalez-Zapata et al. 2018 - FMARS	PRJNA385083	Museo de Historia Natural ANDES
AUND_COTT_040_JS0273	SAI273	A. undata	South-western Caribbean	San Andrés Island - Colombia	Trampa Tortuga	40	12.5428	-81.7114	6376269	6375637	25607		J.A. Sánchez	Gonzalez-Zapata et al. 2018 - FMARS	PRJNA385083	Museo de Historia Natural ANDES
AUND_COTT_041_JS0272	SAI272	A. undata	South-western Caribbean	San Andrés Island - Colombia	Trampa Tortuga	41	12.5428	-81.7114	6660629	6659984	16367		J.A. Sánchez	Gonzalez-Zapata et al. 2018 - FMARS	PRJNA385083	Museo de Historia Natural ANDES
AUND_CUCA_060_DC5972	DC5972	A. undata	Southern Caribbean	Curaçao	Carmabi	60	12.1222	-68.9695	3390278	3191201	13785		J.A. Sánchez	Gonzalez-Zapata et al. 2018 - FMARS	PRJNA385083	Museo de Historia Natural ANDES
AUND_CUCA_060_DC5973	DC5973	A. undata	Southern Caribbean	Curaçao	Carmabi	60	12.1222	-68.9695	2686863	2526656	14335		J.A. Sánchez	Gonzalez-Zapata et al. 2018 - FMARS	PRJNA385083	Museo de Historia Natural ANDES
AUND_CUCA_060_DC5982	DC5982	A. undata	Southern Caribbean	Curaçao	Carmabi	60	12.1222	-68.9695	9427121	8690958	13345		J.A. Sánchez	Gonzalez-Zapata et al. 2018 - FMARS	PRJNA385083	Museo de Historia Natural ANDES
AUND_CUSQ_075_DC4521	DC4521	A. undata	Southern Caribbean	Curaçao	Seaquarium	75	12.0845	-68.8983	1876070	1784813	9897		J.A. Sánchez	Gonzalez-Zapata et al. 2018 - FMARS	PRJNA385083	Museo de Historia Natural ANDES
Aspp_COGR_008_JS0063	SAM063	Agaricia sp.	South-western Caribbean	Santa Marta - Colombia	Granate	8	12.2366	-74.3167	4477015	4476549	15461		J.A. Sánchez	This study	PRJNA970738	Museo de Historia Natural ANDES
Aspp_COIT_030_JS0031	ITE031	Agaricia sp.	South-western Caribbean	Cartagena - Colombia	Isla Tesoro	30	10.0784	-76.0326	5281953	5281359	18512		J.A. Sánchez	This study	PRJNA970738	Museo de Historia Natural ANDES
Aspp_COMO_017_JS0111	BAR111	Agaricia sp.	South-western Caribbean	Cartagena - Colombia	Montañita	17	10.2615	-75.6189	2125034	2124739	11839		J.A. Sánchez	This study	PRJNA970738	Museo de Historia Natural ANDES
Aspp_COMO_017_JS0119	BAR119	Agaricia sp.	South-western Caribbean	Cartagena - Colombia	Montañita	17	10.2615	-75.6189	2376733	2376456	12544		J.A. Sánchez	This study	PRJNA970738	Museo de Historia Natural ANDES
HCUC_COIR_045_JS0191	BAR191	H. cucullata	South-western Caribbean	Cartagena - Colombia	Imelda Real	45	10.2611	-75.6153	11765433	11764059	14667		J.A. Sánchez	This study	PRJNA970738	Museo de Historia Natural ANDES
HCUC_COMO_018_JS0163	BAR163	H. cucullata	South-western Caribbean	Cartagena - Colombia	Montañita	18	10.2615	-75.6189	5660943	5660265	12646		J.A. Sánchez	This study	PRJNA970738	Museo de Historia Natural ANDES
HCUC_COMO_020_JS0110	BAR110	H. cucullata	South-western Caribbean	Cartagena - Colombia	Montañita	20	10.2615	-75.6189	3137876	3137479	8943		J.A. Sánchez	This study	PRJNA970738	Museo de Historia Natural ANDES
HCUC_COTR_029_JS0085	BAR085	H. cucullata	South-western Caribbean	Cartagena - Colombia	Trompadas	29	10.2655	-75.6258	6057364	6056678	13957		J.A. Sánchez	This study	PRJNA970738	Museo de Historia Natural ANDES
HCUC_COTT_075_JS0212	SAI212	H. cucullata	South-western Caribbean	San Andrés Island - Colombia	Trampa Tortuga	75	12.5428	-81.7114	2045374	2045173	8478		J.A. Sánchez	This study	PRJNA970738	Museo de Historia Natural ANDES
LAMI_ISIU_060_GEMS22	MSS22	L. amitoriensis	Red Sea	Israel	Interuniversity Institute for Marine Sciences	60	29.5017	34.9177	2240846	2238985	7932		G. Eyal	This study	PRJNA970738	N/A
Lfra_GBDA_124_DC3135	DC3135	L. cf. fragilis	Eastern Australia	Great Barrier Reef	Day Reef	124	-14.4707	145.527	779165	777708	5507	cox1-1-rRNA	M. Pichon and Z. Dinesen	This study	PRJNA970738	California Academy of Sciences
Lgla_CSBL_020_DC1454	DC1454	L. cf. glabra	Eastern Australia	Western Coral Sea	Osprey 1	20	-13.8585	146.562	2251621	2249452	6576	cox1-1-rRNA	M. Pichon and Z. Dinesen	This study	PRJNA970738	Museum of Tropical Queensland
LGLA_CSBL_040_DC1345	DC1345	L. glabra	Eastern Australia	Western Coral Sea	Osprey 1	40	-13.8585	146.562	1783523	1781621	5567	cox1-1-rRNA	M. Pichon and Z. Dinesen	This study	PRJNA970738	California Academy of Sciences & Museum of Tropical Queensland
LGLA_CSBL_040_DC1494	DC1494	L. glabra	Eastern Australia	Western Coral Sea	Osprey 1	40	-13.8585	146.562	1507955	1506516	4768	cox1-1-rRNA	M. Pichon and Z. Dinesen	This study	PRJNA970738	Museum of Tropical Queensland
Lgla_CSBL_060_DC7531	DC7531	L. cf. glabra	Eastern Australia	Western Coral Sea	Osprey 1	60	-13.8585	146.562	812242	811412	2791	cox1-1-rRNA	M. Pichon and Z. Dinesen	This study	PRJNA970738	California Academy of Sciences
LGLA_CSDT_020_DC1945	DC1945	L. glabra	Eastern Australia	Western Coral Sea	Osprey 2	20	-13.8203	146.561	581575	580913	2390	cox1-1-rRNA	M. Pichon and Z. Dinesen	This study	PRJNA970738	Museum of Tropical Queensland
LGLA_CSDT_060_DC7439	DC7439	L. glabra	Eastern Australia	Western Coral Sea	Osprey 2	60	-13.8203	146.561	949775	948913	3987	cox1-1-rRNA	M. Pichon and Z. Dinesen	This study	PRJNA970738	California Academy of Sciences & Museum of Tropical Queensland
LGLA_CSDT_060_DC7442	DC7442	L. glabra	Eastern Australia	Western Coral Sea	Osprey 2	60	-13.8203	146.561	2211041	2208842	7747	cox1-1-rRNA	M. Pichon and Z. Dinesen	This study	PRJNA970738	California Academy of Sciences
LGLA_CSNW_060_DC7490	DC7490	L. glabra	Eastern Australia	Western Coral Sea	Osprey 3	60	-13.8893	146.555	4117335	4113050	10674	cox1-1-rRNA	M. Pichon and Z. Dinesen	This study	PRJNA970738	Museum of Tropical Queensland
LGLA_CSNW_060_DC7491	DC7491	L. glabra	Eastern Australia	Western Coral Sea	Osprey 3	60	-13.8893	146.555	967643	966770	4410	cox1-1-rRNA	M. Pichon and Z. Dinesen	This study	PRJNA970738	California Academy of Sciences
LGLA_CSNW_060_DC7492	DC7492	L. glabra	Eastern Australia	Western Coral Sea	Osprey 3	60	-13.8893	146.555	1799804	1798136	7110	cox1-1-rRNA	M. Pichon and Z. Dinesen	This study	PRJNA970738	California Academy of Sciences
Lgla_CSNW_063_DC2415	DC2415	L. cf. glabra	Eastern Australia	Western Coral Sea	Osprey 3	63	-13.8893	146.555	2369965	2367758	7794	cox1-1-rRNA	M. Pichon and Z. Dinesen	This study	PRJNA970738	California Academy of Sciences
LGLA_GBGD_020_DC2641	DC2641	L. glabra	Eastern Australia	Great Barrier Reef	Great Detached	20	-11.7096	144.063	3913063	3909307	13158	cox1-1-rRNA	M. Pichon and Z. Dinesen	This study	PRJNA970738	Museum of Tropical Queensland
LGLA_GBGD_020_DC2642	DC2642	L. glabra	Eastern Australia	Great Barrier Reef	Great Detached	20	-11.7096	144.063	1823716	1822012	6368	cox1-1-rRNA	M. Pichon and Z. Dinesen	This study	PRJNA970738	Museum of Tropical Queensland
LGLA_GBGD_040_DC2617	DC2617	L. glabra	Eastern Australia	Great Barrier Reef	Great Detached	40	-11.7096	144.063	1351383	1349993	8123	cox1-1-rRNA	M. Pichon and Z. Dinesen	This study	PRJNA970738	California Academy of Sciences & Museum of Tropical Queensland
LGLA_GBMY_040_DC0780	DC0780	L. glabra	Eastern Australia	Great Barrier Reef	Myrmidon Reef	40	-18.2657	147.402	1862844	1861011	6428	cox1-1-rRNA	M. Pichon and Z. Dinesen	This study	PRJNA970738	California Academy of Sciences
LGLA_GBMY_040_DC0877	DC0877	L. glabra	Eastern Australia	Great Barrier Reef	Myrmidon Reef	40	-18.2657	147.402	1428524	1427190	5183	cox1-1-rRNA	M. Pichon and Z. Dinesen	This study	PRJNA970738	California Academy of Sciences & Museum of Tropical Queensland
LGLA_GBTI_010_DC2773	DC2773	L. glabra	Eastern Australia	Great Barrier Reef	Tijou Reef	10	-13.0643	143.951	3559687	3556359	9396	cox1-1-rRNA	M. Pichon and Z. Dinesen	This study	PRJNA970738	California Academy of Sciences & Museum of Tropical Queensland
LGLA_GBTI_010_DC2925	DC2925	L. glabra	Eastern Australia	Great Barrier Reef	Tijou Reef	10	-13.0643	143.951	2025413	2023424	8225	cox1-1-rRNA	M. Pichon and Z. Dinesen	This study	PRJNA970738	Museum of Tropical Queensland
LGLA_GBTI_020_DC2797	DC2797	L. glabra	Eastern Australia	Great Barrier Reef	Tijou Reef	20	-13.0643	143.951	1356392	1355056	5878	cox1-1-rRNA	M. Pichon and Z. Dinesen	This study	PRJNA970738	Museum of Tropical Queensland
LGLA_GBTI_060_DC3008	DC3008	L. glabra	Eastern Australia	Great Barrier Reef	Tijou Reef	60	-13.0643	143.951	3285595	3281901	17288	cox1-1-rRNA	M. Pichon and Z. Dinesen	This study	PRJNA970738	California Academy of Sciences
LGLA_GBTI_060_DC3014	DC3014	L. glabra	Eastern Australia	Great Barrier Reef	Tijou Reef	60	-13.0643	143.951	1213554	1212292	6227	cox1-1-rRNA	M. Pichon and Z. Dinesen	This study	PRJNA970738	California Academy of Sciences
LGLA_GBYO_020_DC3268	DC3268	L. glabra	Eastern Australia	Great Barrier Reef	Yonge Reef	20	-14.6163	145.637	971274	970317	4202	cox1-1-rRNA	M. Pichon and Z. Dinesen	This study	PRJNA970738	Museum of Tropical Queensland
LGLA_GBYO_020_DC3344	DC3344	L. glabra	Eastern Australia	Great Barrier Reef	Yonge Reef	20	-14.6163	145.637	1839824	1837940	8384	cox1-1-rRNA	M. Pichon and Z. Dinesen	This study	PRJNA970738	Museum of Tropical Queensland
LGLA_ISPS_051_GEMSS5	MSS5	L. glabra	Red Sea	Jordan	Power Station	51	29.4884	34.985	2734826	2731865	8664		G. Eyal	This study	PRJNA970738	N/A
Lgla_ISPS_052_GEMSS4	MSS4	L. cf. glabra	Red Sea	Jordan	Power Station	52	29.4884	34.985	1146081	1144781	6870		G. Eyal	This study	PRJNA970738	N/A
LGLA_ISPS_052_GEMSS6	MSS6	L. glabra	Red Sea	Jordan	Power Station	52	29.4884	34.985	1484056	1482434	6296		G. Eyal	This study	PRJNA970738	N/A
LHAW_CSBL_060_DC7526	DC7526	L. hawaiiensis	Eastern Australia	Western Coral Sea	Osprey 1	60	-13.8585	146.562	1914146	1911783	7653	cox1-1-rRNA	M. Pichon and Z. Dinesen	This study	PRJNA970738	N/A
Lhaw_CSBL_060_DC7530	DC7530	L. cf. hawaiiensis	Eastern Australia	Western Coral Sea	Osprey 1	60	-13.8585	146.562	1040831	1039571	4045	cox1-1-rRNA	M. Pichon and Z. Dinesen	This study	PRJNA970738	California Academy of Sciences
LHAW_CSBL_060_DC7533	DC7533	L. hawaiiensis	Eastern Australia	Western Coral Sea	Osprey 1	60	-13.8585	146.562	2140644	2138263	7720	cox1-1-rRNA	M. Pichon and Z. Dinesen	This study	PRJNA970738	California Academy of Sciences
LHAW_CSDT_040_DC1830	DC1830	L. hawaiiensis	Eastern Australia	Western Coral Sea	Osprey 2	40	-13.8203	146.561	2954175	2951495	10461	cox1-1-rRNA	M. Pichon and Z. Dinesen	This study	PRJNA970738	California Academy of Sciences
LHAW_CSDT_060_DC7436	DC7436	L. hawaiiensis	Eastern Australia	Western Coral Sea	Osprey 2	60	-13.8203	146.561	785906	784971	3405	cox1-1-rRNA	M. Pichon and Z. Dinesen	This study	PRJNA970738	California Academy of Sciences
Lhaw_CSDT_060_DC7440	DC7440	L. cf. hawaiiensis	Eastern Australia	Western Coral Sea	Osprey 2	60	-13.8203	146.561	1398327	1396404	4466	cox1-1-rRNA	M. Pichon and Z. Dinesen	This study	PRJNA970738	California Academy of Sciences
Lhaw_CSDT_060_DC7441	DC7441	L. cf. hawaiiensis	Eastern Australia	Western Coral Sea	Osprey 2	60	-13.8203	146.561	1194575	1192298	2965	cox1-1-rRNA	M. Pichon and Z. Dinesen	This study	PRJNA970738	California Academy of Sciences
LHAW_CSDT_086_DC1994	DC1994	L. hawaiiensis	Eastern Australia	Western Coral Sea	Osprey 2	86	-13.8203	146.561	1285560	1284164	5041	cox1-1-rRNA	M. Pichon and Z. Dinesen	This study	PRJNA970738	California Academy of Sciences
LHAW_CSNW_010_DC2010	DC2010	L. hawaiiensis	Eastern Australia	Western Coral Sea	Osprey 3	10	-13.8893	146.555	1688878	1686821	6240	cox1-1-rRNA	M. Pichon and Z. Dinesen	This study	PRJNA970738	Museum of Tropical Queensland
LHAW_CSNW_010_DC2120	DC2120	L. hawaiiensis	Eastern Australia	Western Coral Sea	Osprey 3	10	-13.8893	146.555	843314	842126	3428	cox1-1-rRNA	M. Pichon and Z. Dinesen	This study	PRJNA970738	Museum of Tropical Queensland
LHAW_CSNW_060_DC7479	DC7479	L. hawaiiensis	Eastern Australia	Western Coral Sea	Osprey 3	60	-13.8893	146.555	1176350	1174956	4762	cox1-1-rRNA	M. Pichon and Z. Dinesen	This study	PRJNA970738	California Academy of Sciences
LHAW_CSNW_060_DC7482	DC7482	L. hawaiiensis	Eastern Australia	Western Coral Sea	Osprey 3	60	-13.8893	146.555	1423935	1422066	5445	cox1-1-rRNA	M. Pichon and Z. Dinesen	This study	PRJNA970738	California Academy of Sciences
Lhaw_CSNW_060_DC7485	DC7485	L. cf. hawaiiensis	Eastern Australia	Western Coral Sea	Osprey 3	60	-13.8893	146.555	1359772	1358253	4080	cox1-1-rRNA	M. Pichon and Z. Dinesen	This study	PRJNA970738	California Academy of Sciences
LHAW_CSNW_060_DC7486	DC7486	L. hawaiiensis	Eastern Australia	Western Coral Sea	Osprey 3	60	-13.8893	146.555	1339648	1338430	5176	cox1-1-rRNA	M. Pichon and Z. Dinesen	This study	PRJNA970738	California Academy of Sciences
LHAW_CSNW_060_DC7487	DC7487	L. hawaiiensis	Eastern Australia	Western Coral Sea	Osprey 3	60	-13.8893	146.555	1604117	1601964	6997	cox1-1-rRNA	M. Pichon and Z. Dinesen	This study	PRJNA970738	California Academy of Sciences
LHAW_CSNW_079_DC2165	DC2165	L. hawaiiensis	Eastern Australia	Western Coral Sea	Osprey 3	79	-13.8893	146.555	1314074	1312535	5053	cox1-1-rRNA	M. Pichon and Z. Dinesen	This study	PRJNA970738	California Academy of Sciences
LHAW_CSNW_082_DC2163	DC2163	L. hawaiiensis	Eastern Australia	Western Coral Sea	Osprey 3	82	-13.8893	146.555	1183313	1182073	5331	cox1-1-rRNA	M. Pichon and Z. Dinesen	This study	PRJNA970738	California Academy of Sciences
LHAW_CSNW_082_DC2166	DC2166	L. hawaiiensis	Eastern Australia	Western Coral Sea	Osprey 3	82	-13.8893	146.555	1987178	1984400	11476	cox1-1-rRNA	M. Pichon and Z. Dinesen	This study	PRJNA970738	California Academy of Sciences
LHAW_CSNW_082_DC2167	DC2167	L. hawaiiensis	Eastern Australia	Western Coral Sea	Osprey 3	82	-13.8893	146.555	1223438	1221640	4608	cox1-1-rRNA	M. Pichon and Z. Dinesen	This study	PRJNA970738	California Academy of Sciences
LHAW_GBTI_010_DC2788	DC2788	L. hawaiiensis	Eastern Australia	Great Barrier Reef	Tijou Reef	10	-13.0643	143.951	1621188	1619639	6828	cox1-1-rRNA	M. Pichon and Z. Dinesen	This study	PRJNA970738	Museum of Tropical Queensland
LHAW_GBTI_040_DC2944	DC2944	L. hawaiiensis	Eastern Australia	Great Barrier Reef	Tijou Reef	40	-13.0643	143.951	863079	862041	3822	cox1-1-rRNA	M. Pichon and Z. Dinesen	This study	PRJNA970738	Museum of Tropical Queensland
LHAW_GBYO_020_DC3346	DC3346	L. hawaiiensis	Eastern Australia	Great Barrier Reef	Yonge Reef	20	-14.6163	145.637	2802562	2797550	9014	cox1-1-rRNA	M. Pichon and Z. Dinesen	This study	PRJNA970738	California Academy of Sciences & Museum of Tropical Queensland
LHAW_HAAC_111_SK0139	139	L. hawaiiensis	Hawaiian Archipelago	Lānaʻi and Maui	Au'au Channel	111	20.8197	-156.682	1776691	1773610	7366		S. Kahng	This study	PRJNA970738	N/A
LHAW_HABI_127_SK0110	110	L. hawaiiensis	Hawaiian Archipelago	Island of Hawai'i	Big Island	127	19.5429	-155.666	657198	655060	2077		S. Kahng	This study	PRJNA970738	N/A
LHAW_HABI_127_SK0111	111	L. hawaiiensis	Hawaiian Archipelago	Island of Hawai'i	Big Island	127	19.5429	-155.666	1146774	1143749	3483		S. Kahng	This study	PRJNA970738	N/A
LHAW_HABI_127_SK0112	112	L. hawaiiensis	Hawaiian Archipelago	Island of Hawai'i	Big Island	127	19.5429	-155.666	1234227	1231498	2527		S. Kahng	This study	PRJNA970738	N/A
LHAW_HABI_127_SK0113	113	L. hawaiiensis	Hawaiian Archipelago	Island of Hawai'i	Big Island	127	19.5429	-155.666	615929	615035	2677		S. Kahng	This study	PRJNA970738	N/A
LHAW_HABI_127_SK0121	121	L. hawaiiensis	Hawaiian Archipelago	Lisianski Island	Lisianski	127	26.0662	-173.966	1449490	1445029	3403		S. Kahng	This study	PRJNA970738	N/A
LHAW_HALI_055_SK0162	162	L. hawaiiensis	Red Sea	Israel	Coral Beach Nature Reserve	55	29.5097	34.9226	2427811	2425632	7703		S. Kahng	This study	PRJNA970738	N/A
Lhaw_ISNR_047_GELP15	LP15	L. cf. hawaiiensis	US Minor Outlying Islands	Northern Line Islands	Jarvis Island	47	-0.3744	-159.997	1345026	1343781	6659		G. Eyal	This study	PRJNA970738	N/A
LINC_HAJI_022_SK0186	186	Leptoseris sp. (originally identified as L. cf. incrustans)	Hawaiian Archipelago	Island of Hawai'i	Big Island	22	19.5429	-155.666	1521947	1520566	6094		S. Kahng	This study	PRJNA970738	N/A
LINC_HAOA_009_SK0123	123	Leptoseris sp. (originally identified as L. cf. incrustans)	Hawaiian Archipelago	Honolulu	Oahu	9	21.4389	-158	2175865	2172091	7859		S. Kahng	This study	PRJNA970738	N/A
LMYC_CSBL_060_DC7521	DC7521	L. mycetoseroides	Eastern Australia	Western Western Coral Sea	Osprey 1	60	-13.8585	146.562	1026590	1025456	3994	cox1-1-rRNA	M. Pichon and Z. Dinesen	This study	PRJNA970738	California Academy of Sciences
LMYC_CSBL_060_DC7523	DC7523	L. mycetoseroides	Eastern Australia	Western Western Coral Sea	Osprey 1	60	-13.8585	146.562	842058	841015	3783	cox1-1-rRNA	M. Pichon and Z. Dinesen	This study	PRJNA970738	California Academy of Sciences
Lmyc_CSBL_060_DC7524	DC7524	L. cf. mycetoseroides	Eastern Australia	Western Western Coral Sea	Osprey 1	60	-13.8585	146.562	1232244	1230165	4861	cox1-1-rRNA	M. Pichon and Z. Dinesen	This study	PRJNA970738	California Academy of Sciences
LMYC_CSDT_060_DC7435	DC7435	L. mycetoseroides	Eastern Australia	Western Western Coral Sea	Osprey 2	60	-13.8203	146.561	1936046	1933738	10037	cox1-1-rRNA	M. Pichon and Z. Dinesen	This study	PRJNA970738	California Academy of Sciences
Lmyc_CSFL_060_DC0660	DC0660	L. cf. mycetoseroides	Eastern Australia	Western Western Coral Sea	Flinders Reef	60	-17.6949	148.343	1341971	1340300	4718	cox1-1-rRNA	M. Pichon and Z. Dinesen	This study	PRJNA970738	California Academy of Sciences
Lmyc_CSNW_010_DC2073	DC2073	L. cf. mycetoseroides	Eastern Australia	Western Western Coral Sea	Osprey 3	10	-13.8893	146.555	3908815	3904855	10857	cox1-1-rRNA	M. Pichon and Z. Dinesen	This study	PRJNA970738	California Academy of Sciences & Museum of Tropical Queensland
LMYC_HAGP_059_SK0167	167	L. mycetoseroides	Hawaiian Archipelago	Papahānaumokuākea Marine National Monument	Gardner Pinnacles	59	24.9988	-167.999	807902	805590	2382		S. Kahng	This study	PRJNA970738	N/A
LMYC_HAHI_013_SK0269	269	L. mycetoseroides	US Minor Outlying Islands	Phoenix Islands	Howland Island	13	0.8113	-176.618	647538	646484	1147		S. Kahng	This study	PRJNA970738	N/A
LMYC_HAHI_015_SK0274	274	L. mycetoseroides	US Minor Outlying Islands	Phoenix Islands	Howland Island	15	0.8113	-176.618	2572051	2569134	6512		S. Kahng	This study	PRJNA970738	N/A
LMYC_HAPA_015_SK0201	201	L. mycetoseroides	US Minor Outlying Islands	Northern Line Islands	Palmyra Atoll	15	5.8885	-162.079	1265195	1264065	4964		S. Kahng	This study	PRJNA970738	N/A
LMYC_HAPA_025_SK0203	203	L. mycetoseroides	US Minor Outlying Islands	Northern Line Islands	Palmyra Atoll	25	5.8885	-162.079	1597851	1595258	5140		S. Kahng	This study	PRJNA970738	N/A
LMYC_ISNR_047_GELP14	LP14	Pachyseris inattesa (originally identified as L. cf. mycetoseroides)	Red Sea	Israel	Coral Beach Nature Reserve	47	29.5097	34.9226	2604736	2601891	8284		G. Eyal	This study	PRJNA970738	N/A
LMYC_ISNR_047_GELP16	LP16	Pachyseris inattesa (originally identified as L. cf. mycetoseroides)	Red Sea	Israel	Coral Beach Nature Reserve	47	29.5097	34.9226	628289	627524	4155		G. Eyal	This study	PRJNA970738	N/A
Lfol_ISIU_040_GELP01	LP1	Pachyseris inattesa (originally identified as L. cf. foliosa)	Red Sea	Israel	Interuniversity Institute for Marine Sciences	40	29.5017	34.9177	2511961	2509320	1860		G. Eyal	This study	PRJNA970738	N/A
Lfol_ISNR_047_GELP18	LP18	Pachyseris inattesa (originally identified as L. cf. foliosa)	Red Sea	Israel	Coral Beach Nature Reserve	47	29.5097	34.9226	6492305	6481019	8096		G. Eyal	This study	PRJNA970738	N/A
Lfol_ISPS_011_GEMSS7	MSS7	Pachyseris inattesa (originally identified as L. cf. foliosa)	Red Sea	Jordan	Power Station	11	29.4884	34.985	3522189	3518358	7512		G. Eyal	This study	PRJNA970738	N/A
LSCA_CSBL_020_DC1453	DC1453	L. scabra	Eastern Australia	Western Western Coral Sea	Osprey 1	20	-13.8585	146.562	676547	675775	2849	cox1-1-rRNA	M. Pichon and Z. Dinesen	This study	PRJNA970738	Museum of Tropical Queensland
LSCA_CSBL_040_DC1322	DC1322	L. scabra	Eastern Australia	Western Western Coral Sea	Osprey 1	40	-13.8585	146.562	984008	983061	4277	cox1-1-rRNA	M. Pichon and Z. Dinesen	This study	PRJNA970738	Museum of Tropical Queensland
LSCA_CSBL_060_DC7528	DC7528	L. scabra	Eastern Australia	Western Western Coral Sea	Osprey 1	60	-13.8585	146.562	1336591	1335138	4920	cox1-1-rRNA	M. Pichon and Z. Dinesen	This study	PRJNA970738	California Academy of Sciences
LSCA_CSBL_060_DC7532	DC7532	L. scabra	Eastern Australia	Western Western Coral Sea	Osprey 1	60	-13.8585	146.562	882113	881207	3541	cox1-1-rRNA	M. Pichon and Z. Dinesen	This study	PRJNA970738	California Academy of Sciences
LSCA_CSDT_010_DC1631	DC1631	L. scabra	Eastern Australia	Western Western Coral Sea	Osprey 2	10	-13.8203	146.561	615088	614232	2256	cox1-1-rRNA	M. Pichon and Z. Dinesen	This study	PRJNA970738	Museum of Tropical Queensland
LSCA_CSDT_010_DC1837	DC1837	L. scabra	Eastern Australia	Western Western Coral Sea	Osprey 2	10	-13.8203	146.561	2969608	2965440	8688	cox1-1-rRNA	M. Pichon and Z. Dinesen	This study	PRJNA970738	California Academy of Sciences & Museum of Tropical Queensland
LSCA_CSDT_010_DC1838	DC1838	L. scabra	Eastern Australia	Western Western Coral Sea	Osprey 2	10	-13.8203	146.561	2413057	2410421	8169	cox1-1-rRNA	M. Pichon and Z. Dinesen	This study	PRJNA970738	California Academy of Sciences & Museum of Tropical Queensland
LSCA_CSDT_020_DC1985	DC1985	L. scabra	Eastern Australia	Western Western Coral Sea	Osprey 2	20	-13.8203	146.561	2061586	2059531	6508	cox1-1-rRNA	M. Pichon and Z. Dinesen	This study	PRJNA970738	California Academy of Sciences & Museum of Tropical Queensland
LSCA_CSDT_040_DC1678	DC1678	L. scabra	Eastern Australia	Western Western Coral Sea	Osprey 2	40	-13.8203	146.561	6975477	6968867	13836	cox1-1-rRNA	M. Pichon and Z. Dinesen	This study	PRJNA970738	Museum of Tropical Queensland
LSCA_CSDT_040_DC1920	DC1920	L. scabra	Eastern Australia	Western Western Coral Sea	Osprey 2	40	-13.8203	146.561	1867297	1865554	7879	cox1-1-rRNA	M. Pichon and Z. Dinesen	This study	PRJNA970738	Museum of Tropical Queensland
LSCA_CSDT_040_DC1922	DC1922	L. scabra	Eastern Australia	Western Western Coral Sea	Osprey 2	40	-13.8203	146.561	4177673	4172378	10535	cox1-1-rRNA	M. Pichon and Z. Dinesen	This study	PRJNA970738	Museum of Tropical Queensland
LSCA_CSDT_060_DC7438	DC7438	L. scabra	Eastern Australia	Western Western Coral Sea	Osprey 2	60	-13.8203	146.561	832821	831811	7087	cox1-1-rRNA	M. Pichon and Z. Dinesen	This study	PRJNA970738	California Academy of Sciences
LSCA_CSFL_020_DC0615	DC0615	L. scabra	Eastern Australia	Western Western Coral Sea	Flinders Reef	20	-17.6949	148.343	2946114	2943359	8751	cox1-1-rRNA	M. Pichon and Z. Dinesen	This study	PRJNA970738	Museum of Tropical Queensland
LSCA_CSFL_040_DC0438	DC0438	L. scabra	Eastern Australia	Western Western Coral Sea	Flinders Reef	40	-17.6949	148.343	2447589	2445448	8039	cox1-1-rRNA	M. Pichon and Z. Dinesen	This study	PRJNA970738	California Academy of Sciences
LSCA_CSFL_040_DC0581	DC0581	L. scabra	Eastern Australia	Western Western Coral Sea	Flinders Reef	40	-17.6949	148.343	1686920	1684778	6962	cox1-1-rRNA	M. Pichon and Z. Dinesen	This study	PRJNA970738	California Academy of Sciences
LSCA_CSFL_040_DC0722	DC0722	L. scabra	Eastern Australia	Western Western Coral Sea	Flinders Reef	40	-17.6949	148.343	1319557	1317926	6239	cox1-1-rRNA	M. Pichon and Z. Dinesen	This study	PRJNA970738	Museum of Tropical Queensland
LSCA_CSFL_040_DC0723	DC0723	L. scabra	Eastern Australia	Western Western Coral Sea	Flinders Reef	40	-17.6949	148.343	806767	805764	3273	cox1-1-rRNA	M. Pichon and Z. Dinesen	This study	PRJNA970738	California Academy of Sciences
LSCA_CSHO_080_DC0265	DC0265	L. scabra	Eastern Australia	Western Western Coral Sea	Holmes Reef	80	-16.4821	147.871	4539231	4534165	18693	cox1-1-rRNA	M. Pichon and Z. Dinesen	This study	PRJNA970738	California Academy of Sciences & Museum of Tropical Queensland
LSCA_CSNW_020_DC2170	DC2170	L. scabra	Eastern Australia	Western Western Coral Sea	Osprey 3	20	-13.8893	146.555	1128381	1126983	4666	cox1-1-rRNA	M. Pichon and Z. Dinesen	This study	PRJNA970738	Museum of Tropical Queensland
LSCA_CSNW_040_DC2030	DC2030	L. scabra	Eastern Australia	Western Western Coral Sea	Osprey 3	40	-13.8893	146.555	3216587	3205406	6474	cox1-1-rRNA	M. Pichon and Z. Dinesen	This study	PRJNA970738	Museum of Tropical Queensland
LSCA_CSNW_040_DC2154	DC2154	L. scabra	Eastern Australia	Western Western Coral Sea	Osprey 3	40	-13.8893	146.555	1603638	1602052	6473	cox1-1-rRNA	M. Pichon and Z. Dinesen	This study	PRJNA970738	Museum of Tropical Queensland
LSCA_CSNW_060_DC7477	DC7477	L. scabra	Eastern Australia	Western Western Coral Sea	Osprey 3	60	-13.8893	146.555	2549172	2546043	11409	cox1-1-rRNA	M. Pichon and Z. Dinesen	This study	PRJNA970738	California Academy of Sciences
LSCA_CSNW_060_DC7478	DC7478	L. scabra	Eastern Australia	Western Western Coral Sea	Osprey 3	60	-13.8893	146.555	1155201	1153873	5239	cox1-1-rRNA	M. Pichon and Z. Dinesen	This study	PRJNA970738	NA
LSCA_CSNW_060_DC7481	DC7481	L. scabra	Eastern Australia	Western Western Coral Sea	Osprey 3	60	-13.8893	146.555	681250	680481	6137	cox1-1-rRNA	M. Pichon and Z. Dinesen	This study	PRJNA970738	California Academy of Sciences
Lsca_CSNW_060_DC7483	DC7483	L. cf. scabra	Eastern Australia	Western Western Coral Sea	Osprey 3	60	-13.8893	146.555	2369423	2367053	7143	cox1-1-rRNA	M. Pichon and Z. Dinesen	This study	PRJNA970738	California Academy of Sciences
LSCA_CSNW_060_DC7484	DC7484	L. scabra	Eastern Australia	Western Western Coral Sea	Osprey 3	60	-13.8893	146.555	947950	946956	4176	cox1-1-rRNA	M. Pichon and Z. Dinesen	This study	PRJNA970738	California Academy of Sciences
LSCA_CSNW_060_DC7489	DC7489	L. scabra	Eastern Australia	Western Western Coral Sea	Osprey 3	60	-13.8893	146.555	2039158	2037118	8238	cox1-1-rRNA	M. Pichon and Z. Dinesen	This study	PRJNA970738	California Academy of Sciences
LSCA_CSNW_079_DC2418	DC2418	L. scabra	Eastern Australia	Western Western Coral Sea	Osprey 3	79	-13.8893	146.555	3828007	3822271	10212	cox1-1-rRNA	M. Pichon and Z. Dinesen	This study	PRJNA970738	California Academy of Sciences
LSCA_CSNW_080_DC2164	DC2164	L. scabra	Eastern Australia	Western Western Coral Sea	Osprey 3	80	-13.8893	146.555	890268	889393	6186	cox1-1-rRNA	M. Pichon and Z. Dinesen	This study	PRJNA970738	N/A
LSCA_GBMY_040_DC0799	DC0799	L. scabra	Eastern Australia	Great Barrier Reef	Myrmidon Reef	40	-18.2657	147.402	4873162	4867864	10389	cox1-1-rRNA	M. Pichon and Z. Dinesen	This study	PRJNA970738	California Academy of Sciences
LSCA_GBMY_040_DC0803	DC0803	L. scabra	Eastern Australia	Great Barrier Reef	Myrmidon Reef	40	-18.2657	147.402	766960	766180	3335	cox1-1-rRNA	M. Pichon and Z. Dinesen	This study	PRJNA970738	Museum of Tropical Queensland
LSCA_GBMY_040_DC0804	DC0804	L. scabra	Eastern Australia	Great Barrier Reef	Myrmidon Reef	40	-18.2657	147.402	974747	973340	4307	cox1-1-rRNA	M. Pichon and Z. Dinesen	This study	PRJNA970738	California Academy of Sciences & Museum of Tropical Queensland
LSCA_GBMY_040_DC0806	DC0806	L. scabra	Eastern Australia	Great Barrier Reef	Myrmidon Reef	40	-18.2657	147.402	1805579	1803068	7046	cox1-1-rRNA	M. Pichon and Z. Dinesen	This study	PRJNA970738	California Academy of Sciences
LSCA_GBMY_040_DC0807	DC0807	L. scabra	Eastern Australia	Great Barrier Reef	Myrmidon Reef	40	-18.2657	147.402	935600	934693	4024	cox1-1-rRNA	M. Pichon and Z. Dinesen	This study	PRJNA970738	California Academy of Sciences
LSCA_GBMY_040_DC0808	DC0808	L. scabra	Eastern Australia	Great Barrier Reef	Myrmidon Reef	40	-18.2657	147.402	885209	884004	2567	cox1-1-rRNA	M. Pichon and Z. Dinesen	This study	PRJNA970738	California Academy of Sciences
LSCA_GBMY_040_DC0930	DC0930	L. scabra	Eastern Australia	Great Barrier Reef	Myrmidon Reef	40	-18.2657	147.402	3073256	3070370	8966	cox1-1-rRNA	M. Pichon and Z. Dinesen	This study	PRJNA970738	California Academy of Sciences
LSCA_GBTI_010_DC2784	DC2784	L. scabra	Eastern Australia	Great Barrier Reef	Tijou Reef	10	-13.0643	143.951	1989580	1987701	7229	cox1-1-rRNA	M. Pichon and Z. Dinesen	This study	PRJNA970738	Museum of Tropical Queensland
LSCA_GBTI_010_DC2904	DC2904	L. scabra	Eastern Australia	Great Barrier Reef	Tijou Reef	10	-13.0643	143.951	824066	823187	4009	cox1-1-rRNA	M. Pichon and Z. Dinesen	This study	PRJNA970738	Museum of Tropical Queensland
LSCA_GBTI_010_DC2924	DC2924	L. scabra	Eastern Australia	Great Barrier Reef	Tijou Reef	10	-13.0643	143.951	2377375	2374623	8424	cox1-1-rRNA	M. Pichon and Z. Dinesen	This study	PRJNA970738	Museum of Tropical Queensland
LSCA_GBTI_020_DC2796	DC2796	L. scabra	Eastern Australia	Great Barrier Reef	Tijou Reef	20	-13.0643	143.951	647958	646837	2674	cox1-1-rRNA	M. Pichon and Z. Dinesen	This study	PRJNA970738	Museum of Tropical Queensland
LSCA_GBYO_020_DC3343	DC3343	L. scabra	Eastern Australia	Great Barrier Reef	Yonge Reef	20	-14.6163	145.637	1909249	1907123	10730	cox1-1-rRNA	M. Pichon and Z. Dinesen	This study	PRJNA970738	California Academy of Sciences & Museum of Tropical Queensland
LSCA_GBYO_020_DC3358	DC3358	L. scabra	Eastern Australia	Great Barrier Reef	Yonge Reef	20	-14.6163	145.637	4007858	4003436	10087	cox1-1-rRNA	M. Pichon and Z. Dinesen	This study	PRJNA970738	Museum of Tropical Queensland
LSCA_GBYO_040_DC3381	DC3381	L. scabra	Eastern Australia	Great Barrier Reef	Yonge Reef	40	-14.6163	145.637	1160283	1159095	5557	cox1-1-rRNA	M. Pichon and Z. Dinesen	This study	PRJNA970738	Museum of Tropical Queensland
LSCA_GBYO_040_DC3382	DC3382	L. scabra	Eastern Australia	Great Barrier Reef	Yonge Reef	40	-14.6163	145.637	942807	941874	3751	cox1-1-rRNA	M. Pichon and Z. Dinesen	This study	PRJNA970738	Museum of Tropical Queensland
LSCA_GBYO_040_DC3568	DC3568	L. scabra	Eastern Australia	Great Barrier Reef	Yonge Reef	40	-14.6163	145.637	3216205	3212955	10129	cox1-1-rRNA	M. Pichon and Z. Dinesen	This study	PRJNA970738	Museum of Tropical Queensland
LSCA_ISIU_060_GELS01	LS1	L. scabra	Red Sea	Israel	Interuniversity Institute for Marine Sciences	60	29.5017	34.9177	2102982	2099796	8273		G. Eyal	This study	PRJNA970738	N/A
Lspp_CSDT_060_DC7448	DC7448	Leptoseris sp.	Eastern Australia	Western Western Coral Sea	Osprey 2	60	-13.8203	146.561	1187195	1186139	4903	cox1-1-rRNA	M. Pichon and N. Englebert	This study	PRJNA970738	N/A
Lspp_CSDT_087_DC2000	DC2000	Leptoseris sp.	Eastern Australia	Western Western Coral Sea	Osprey 2	87	-13.8203	146.561	1207459	1206328	3539	cox1-1-rRNA	M. Pichon and Z. Dinesen	This study	PRJNA970738	N/A
Lspp_CSFL_040_DC0721	DC0721	Leptoseris sp.	Eastern Australia	Western Western Coral Sea	Flinders Reef	40	-17.6949	148.343	1338338	1336992	6377	cox1-1-rRNA	M. Pichon and Z. Dinesen	This study	PRJNA970738	California Academy of Sciences
LSP1_HANH_061_SK0159	159	Leptoseris. sp. 1	Hawaiian Archipelago	Papahānaumokuākea Marine National Monument	Nihoa	61	23.0605	-161.922	1242466	1240897	5595		S. Kahng	This study	PRJNA970738	N/A
PSPE_GBAG_040_DC7611	DC7611	P. speciosa	Eastern Australia	Great Barrier Reef	Agincourt	40	-15.9804	145.841	4620125	4612067	10536		P. Bongaerts	Bongaerts et al. 2021 - Current Biology	PRJEB23386	California Academy of Sciences
PSPE_GBAG_040_DC7625	DC7625	P. speciosa	Eastern Australia	Great Barrier Reef	Agincourt	40	-15.9804	145.841	4052628	4046119	5901		P. Bongaerts	Bongaerts et al. 2021 - Current Biology	PRJEB23386	California Academy of Sciences
PSPE_GBAG_040_DC7626	DC7626	P. speciosa	Eastern Australia	Great Barrier Reef	Agincourt	40	-15.9804	145.841	7275368	7264367	5031		P. Bongaerts	Bongaerts et al. 2021 - Current Biology	PRJEB23386	California Academy of Sciences
SINT_BMJS_012_DC6706	DC6706	S. intersepta	Western Atlantic	Bermuda	John Smith Shallow	12	32.3132	-64.7103	3791658	3778109	1743		P. Bongaerts	Bongaerts et al. 2017 - Science Advances	PRJNA361144	California Academy of Sciences
SINT_BMJS_012_DC6725	DC6725	S. intersepta	Western Atlantic	Bermuda	John Smith Shallow	12	32.3132	-64.7103	3752942	3743065	1253		P. Bongaerts	Bongaerts et al. 2017 - Science Advances	PRJNA361144	California Academy of Sciences
SINT_BMJS_040_DC6913	DC6913	S. intersepta	Western Atlantic	Bermuda	John Smith Deep	40	32.3019	-64.7022	3409914	3391117	971		P. Bongaerts	Bongaerts et al. 2017 - Science Advances	PRJNA361144	California Academy of Sciences
An overview of the metadata for the specimens used in our study, including specimens of Agaricia and Leptoseris, as well as outgroup specimens. The metadata includes information such as specimen ID, location of collection, depth, and other relevant details.

## Sheet: Table 2 ipyrad params file (v.0
Additional file 1: Table 2 - IpyRAD params file.
## [0] [assembly_name]: Assembly name. Used to name output directories	agalepto
## [1] [project_dir]: Project dir (made in curdir if not present)	./
## [2] [raw_fastq_path]: Location of raw non-demultiplexed fastq files
## [3] [barcodes_path]: Location of barcodes file
## [4] [sorted_fastq_path]: Location of demultiplexed/sorted fastq files	../trimmmed_fq/*.fq.gz
## [5] [assembly_method]: Assembly method (denovo, reference, denovo+reference, denovo-reference)	denovo
## [6] [reference_sequence]: Location of reference sequence file
## [7] [datatype]: Datatype (see docs): rad, gbs, ddrad, etc.	rad
## [8] [restriction_overhang]: Restriction overhang (cut1,) or (cut1, cut2)
## [9] [max_low_qual_bases]: Max low quality base calls (Q<20) in a read	5
## [10] [phred_Qscore_offset]: phred Q score offset (33 is default and very standard)	33
## [11] [mindepth_statistical]: Min depth for statistical base calling	6
## [12] [mindepth_majrule]: Min depth for majority-rule base calling	6
## [13] [maxdepth]: Max cluster depth within samples	10000
## [14] [clust_threshold]: Clustering threshold for de novo assembly	0.85
## [15] [max_barcode_mismatch]: Max number of allowable mismatches in barcodes	0
## [16] [filter_adapters]: Filter for adapters/primers (1 or 2=stricter)	1
## [17] [filter_min_trim_len]: Min length of reads after adapter trim	35
## [18] [max_alleles_consens]: Max alleles per site in consensus sequences	2
## [19] [max_Ns_consens]: Max N's (uncalled bases) in consensus (R1, R2)	0.5
## [20] [max_Hs_consens]: Max Hs (heterozygotes) in consensus (R1, R2	0.5
## [21] [min_samples_locus]: Min # samples per locus for output	4
## [22] [max_SNPs_locus]: Max # SNPs per locus (R1, R2)	0.2
## [23] [max_Indels_locus]: Max # of indels per locus (R1, R2)	8
## [24] [max_shared_Hs_locus]: Max # heterozygous sites per locus (R1, R2)	0.5
## [25] [trim_reads]: Trim raw read edges (R1>, <R1, R2>, <R2) (see docs)	0, 0
## [26] [trim_loci]: Trim locus edges (see docs) (R1>, <R1, R2>, <R2)	0, 0
## [27] [output_formats]: Output formats (see docs)	v
## [28] [pop_assign_file]: Path to population assignment file
An overview of the parameters used for locus clustering and variant calling in this study.

## Sheet: Table 3 Data filtering
Additional file 1: Table 3 - Data filtering.
Dataset	Agaricia	Leptoseris	Agalepto
Specimens summary
Total	64	126	190
Sequences reads before clustering
Max	-	-	12731844
Min	-	-	581575
AVG reads/sample	-	-	2620971
Ipyrad stats summary
Reads raw	241027771	230217844	526815240
AVG reads/sample before filtering	3.76606e+06	1.82713e+06	2.62097e+06
Filtered reads	237014428	229938610	522451536
AVG reads/sample after filtering	3.70335e+06	1.82491e+06	2.59926e+06
Prefiltered loci	912516	804875	1002841
Filtered loci	-	-	203464
Contamination removal
SNPs before filtering	-	-	1495493
SNPs after filtering	-	-	1302186
Symbiont loci	-	-	23687
Other contaminant loci	-	-	8437
Trimming
Loci before trimming	-	-	171340
SNP before trimming	-	-	1302186
Loci after trimming	-	-	171340
SNP after trimming	-	-	1107236
Filtering to retain loci from >=10 individuals
Loci after filtering	19902	15250	37528
SNPs after filtering	895677	866201	-
AVG SNPs/sample after filtering	13995	6874.61	-
Filtering to retain loci with max missing 10%
Loci after filtering	30650	10317	-
SNPs after filtering	221031	100270	-
AVG SNPs/sample after filtering	3453.61	795.794	-
An overview of the filtering steps applied to throughout the phylogenomic assessment.

## Sheet: Table 4 Concordance factor stat
Additional file 1: Table 4 - Concordance factor statistics for the Leptoseris dataset.
ID	gCF	gCF_N	gDF1	gDF1_N	gDF2	gDF2_N	gDFP	gDFP_N	gN	sCF	sCF_N	sDF1	sDF1_N	sDF2	sDF2_N	sN	Label	Length
128	27.02	77	32.98	94	30.88	88	9.12	26	285	65.25	1.46	9.17	0.31	24.58	0.68	2.45	100	0.000157702
129	78.17	111	0.7	1	2.11	3	19.01	27	142	99	21.79	0	0	0	0	21.79	100	0.0590097
130	94.59	70	0	0	1.35	1	4.05	3	74	100	50.26	0	0	0	0	50.26	100	0.231037
131	32.1	26	40.74	33	19.75	16	7.41	6	81	0	0	9	0.09	0	0	0.09	100	0.00123999
132	35.56	80	2.22	5	2.67	6	59.56	134	225	87.38	10.06	9.42	1.05	2.19	0.33	11.44	100	0.0277305
133	3.72	22	6.08	36	5.41	32	84.8	502	592	38.26	2.6	30.1	1.93	21.63	1.47	6	99	0.00199665
134	6.36	99	3.66	57	4.76	74	85.22	1326	1556	48.41	4.04	19.58	2.23	24.01	2.65	8.92	100	0.00283225
135	6.83	162	3.88	92	4.34	103	84.94	2014	2371	46.95	5.32	27.06	3.38	16.98	2.22	10.92	100	0.0034068
136	9.36	112	1.92	23	2.42	29	86.29	1032	1196	65.07	15.94	17.93	3.03	14	3.03	22	100	0.00738092
137	4.33	70	1.8	29	1.8	29	92.07	1487	1615	46.84	9.18	27.33	5.06	24.83	4.61	18.85	100	0.00220598
138	3.18	143	1.89	85	1.38	62	93.56	4212	4502	46.61	6.76	32.03	4.98	20.35	2.91	14.65	100	0.00239009
139	1.61	67	1.27	53	0.74	31	96.38	4016	4167	43.73	7.42	20.06	3.62	33.21	5.53	16.57	100	0.00189144
140	1.6	25	0.51	8	0.58	9	97.3	1516	1558	41.05	8.58	30.38	6.36	28.56	5.47	20.41	100	0.00085872
141	1.44	10	1.01	7	1.87	13	95.68	665	695	32.62	9.31	36.77	9.83	29.61	7.78	26.92	100	0.000867437
142	2.75	20	3.03	22	3.58	26	90.63	658	726	53.73	10.11	26.37	5.53	17.91	3.35	18.99	100	0.00104683
143	5.29	29	1.82	10	2.01	11	90.88	498	548	67.16	10.06	15.26	2.52	14.58	2.04	14.62	100	0.00401287
144	9.87	46	2.58	12	1.29	6	86.27	402	466	70.42	14	17.41	3.62	10.17	2.32	19.94	100	0.00444538
145	1.18	68	0.85	49	0.71	41	97.25	5591	5749	45.45	8.85	25.63	5.18	27.92	5.57	19.6	100	0.00157433
146	0.66	32	0.72	35	0.74	36	97.88	4751	4854	28.45	4.88	40.12	6.41	28.43	5.19	16.48	86	0.000792072
147	1.53	38	0.28	7	1.09	27	97.11	2416	2488	58.75	14.02	20.67	5.02	19.58	4.84	23.88	100	0.00193729
148	1.31	20	0.92	14	1.71	26	96.06	1463	1523	30.3	7.8	49.36	12.03	19.34	4.98	24.81	98	0.000940209
149	1.49	27	0.55	10	1.05	19	96.91	1756	1812	51.34	12.09	22.64	5.97	25.02	6.33	24.39	100	0.00125002
150	1.27	44	1.04	36	2.11	73	95.57	3301	3454	31.41	5.61	34.07	6.2	33.52	6.18	17.99	79	0.000693253
151	1.31	42	1.06	34	1.99	64	95.64	3070	3210	34.42	8.9	33	8.15	31.58	8.16	25.21	91	0.000688905
152	1.33	26	1.18	23	2.71	53	94.78	1853	1955	35.11	8.27	27.72	7.13	36.17	7.75	23.15	90	0.000487345
153	0.92	14	2.71	41	1.25	19	95.12	1441	1515	26.54	4.24	34.39	5.33	36.08	4.82	14.39	91	0.000459627
154	1.85	15	0.99	8	0.86	7	96.31	782	812	33.33	5.13	30.3	3.81	32.37	4.23	13.17	98	0.0011667
155	1.99	4	1.99	4	2.49	5	93.53	188	201	30.03	2.05	40.61	2.07	14.37	0.99	5.11	96	0.000262629
156	1.62	29	1.23	22	1.56	28	95.59	1714	1793	38.7	6.23	24.98	4.78	35.32	6.61	17.62	80	0.000434853
157	1.58	16	1.58	16	1.38	14	95.45	966	1012	45.43	8.54	19.85	3.1	32.72	5.98	17.62	90	0.00091162
158	1.99	19	1.26	12	1.05	10	95.7	912	953	30.79	5.88	34.92	5.95	32.29	5.56	17.39	97	0.000580324
159	3.91	69	0.79	14	1.08	19	94.21	1661	1763	26.2	7.56	31.71	8.92	41.09	10.19	26.67	82	0.000945701
160	3.23	55	1.06	18	0.88	15	94.83	1615	1703	40.05	9.77	31.89	7.02	28.06	7.12	23.91	99	0.00141035
161	2.74	54	0.97	19	0.86	17	95.43	1878	1968	41.79	8.56	24.48	5.76	33.73	7.2	21.52	97	0.00102522
162	2.66	20	2.12	16	2.52	19	92.7	698	753	37.62	8.93	27.23	5.87	35.14	8.9	23.7	99	0.00106923
163	3.25	37	0.53	6	0.53	6	95.7	1090	1139	49.58	10.35	20.49	4.8	27.94	6.56	21.71	100	0.00238879
164	5.14	111	0.32	7	0.19	4	94.35	2037	2159	73.03	21.12	13.24	3.42	13.73	3.73	28.27	100	0.00451984
165	5.31	51	3.02	29	3.44	33	88.23	847	960	37.86	8.48	26.23	5.8	30.9	6.21	20.49	100	0.00114046
166	3.81	33	2.19	19	1.85	16	92.15	798	866	34.3	5.33	34.66	4.22	28.04	4.4	13.95	99	0.000838759
167	1	34	0.53	18	0.5	17	97.97	3329	3398	43.19	6.46	28.75	4.03	23.06	3.51	14	100	0.00134548
168	0.47	14	0.58	17	0.34	10	98.61	2907	2948	43.88	4.91	26.18	3.26	28.94	3.65	11.82	94	0.000652291
169	2.13	59	0.4	11	0.29	8	97.18	2686	2764	44.86	9.6	25.69	5.68	28.45	6.11	21.39	100	0.0018676
170	1.63	23	1.21	17	3.06	43	94.1	1324	1407	34.44	6.1	37.91	7.01	26.65	5.42	18.53	99	0.000604376
171	1.37	12	1.03	9	2.74	24	94.86	830	875	45.22	5.26	19.61	2.11	31.16	3.75	11.12	99	0.00051113
172	1.61	12	2.14	16	1.61	12	94.64	706	746	21.74	3.09	30.98	3.61	45.28	4.74	11.44	92	0.000520187
173	2.85	9	1.27	4	0.95	3	94.94	300	316	44.77	4.38	18.53	2.11	32.7	2.83	9.32	100	0.00189206
174	2.15	12	1.8	10	1.44	8	94.61	527	557	49.32	5.25	13.94	2.03	32.75	3.21	10.49	91	0.000435804
175	0.68	14	0.39	8	1.41	29	97.53	2012	2063	47.07	8.26	23.28	3.89	27.65	4.38	16.53	100	0.00150261
176	0.26	6	0.65	15	0.86	20	98.23	2272	2313	33.94	5.5	29.82	4.82	31.25	4.78	15.1	98	0.000542502
177	0.57	15	0.34	9	0.65	17	98.43	2576	2617	27.93	4.53	41.04	5.95	28.03	4.59	15.07	99	0.000437313
178	0.55	8	0.21	3	2.28	33	96.96	1402	1446	45.23	6.52	28.3	4.42	25.47	4.38	15.32	89	0.000386025
179	0.65	12	0.59	11	2.49	46	96.27	1782	1851	30.54	6.12	31.02	6.48	34.44	6.17	18.77	84	0.000379793
180	1.2	19	0.69	11	1.51	24	96.59	1531	1585	33.69	6.81	26.06	5.67	40.26	7.18	19.66	65	0.000434757
181	0.94	15	1.32	21	1.5	24	96.24	1536	1596	37.32	10.04	30.63	7.43	32.04	8.41	25.88	94	0.000475191
182	2.58	35	1.47	20	1.18	16	94.76	1285	1356	32.49	7.29	35.73	8.84	30.78	7.05	23.18	100	0.000744177
183	2.68	38	1.55	22	0.78	11	95	1348	1419	30.68	8.96	29.95	8.13	38.36	10.15	27.24	94	0.000544301
184	1.9	16	0.59	5	0.12	1	97.39	820	842	33.68	4.27	37.15	4.47	24.16	3.35	12.09	60	0.000557498
185	1.42	6	0.24	1	0	0	98.34	415	422	34.28	4.28	26.26	2.59	38.47	3.9	10.77	92	0.000544035
186	1.3	77	0.78	46	0.91	54	97	5732	5909	34.71	6.37	29.73	6	31.57	6.33	18.7	99	0.000805108
187	1.45	48	1.06	35	1	33	96.49	3193	3309	31.81	6.7	32.49	7.75	33.7	8	22.45	93	0.000461981
188	1.2	20	1.74	29	1.2	20	95.87	1600	1669	31.09	7.42	29.49	6.92	36.41	7.66	22	96	0.000653536
189	1.19	10	1.43	12	1.19	10	96.2	810	842	36.69	8.54	39.68	9.7	22.64	6.04	24.28	100	0.00113247
190	1.68	19	1.06	12	0.62	7	96.65	1095	1133	37.71	7.36	31.18	6.41	29.11	6.25	20.02	96	0.000994463
191	1.5	53	1.1	39	1.1	39	96.29	3403	3534	29.78	6.88	31.21	7.12	34.01	7.73	21.73	93	0.000539184
192	2.05	30	0.89	13	1.16	17	95.91	1406	1466	41.25	14.06	26.11	6.94	32.63	9.65	30.65	97	0.00106345
193	1.36	24	1.36	24	1.25	22	96.04	1697	1767	34.15	9.69	33.26	8.62	30.59	8.58	26.89	100	0.000735902
194	1.49	12	1.61	13	1.49	12	95.4	768	805	46.37	10.33	32.3	6.46	20.33	5.1	21.89	100	0.000879209
195	2.11	22	0.29	3	0.38	4	97.22	1015	1044	38.75	5.03	35.29	3.64	20.97	2.5	11.17	100	0.00180779
196	2.53	12	1.68	8	2.53	12	93.26	443	475	53.23	5.43	20.68	1.77	18.09	1.6	8.8	100	0.00166105
197	2.2	6	1.47	4	4.03	11	92.31	252	273	31.86	2.34	24.06	1.58	30.08	1.34	5.26	99	0.00080719
198	4.46	99	1.17	26	0.59	13	93.78	2082	2220	51.52	9.69	23.68	4.36	22.79	3.98	18.03	100	0.00280224
199	3.15	27	3.39	29	1.75	15	91.71	785	856	43.89	8.52	25.55	4.75	30.57	5.96	19.23	100	0.00160787
200	3.83	25	2.6	17	1.99	13	91.58	598	653	45.33	7.16	27.07	3.51	26.6	4.32	14.99	100	0.000700058
201	5.02	26	3.67	19	2.12	11	89.19	462	518	32	4.93	29.62	4.04	35.38	4.54	13.51	100	0.000914926
202	5.06	17	2.98	10	5.06	17	86.9	292	336	45.14	6.11	18.18	2.26	34.67	4.32	12.69	100	0.00044498
203	6	131	0.73	16	1.97	43	91.3	1995	2185	58.61	10.05	20.9	3.52	17.49	3.09	16.66	100	0.00405702
204	3.91	66	2.78	47	1.07	18	92.25	1559	1690	55.19	13.34	23.63	5.99	19.18	3.67	23	100	0.00245593
205	3.24	43	1.73	23	1.36	18	93.67	1242	1326	30.52	6.86	45.68	8.96	23.8	5.48	21.3	99	0.0010476
206	2	51	1.73	44	2.67	68	93.6	2383	2546	34.03	6.48	37.22	6.78	27.75	5.13	18.39	100	0.000835118
207	2.12	55	2.16	56	1.85	48	93.86	2432	2591	42.79	7.48	27.76	5	28.44	4.96	17.44	96	0.000633007
208	2.45	40	1.59	26	1.41	23	94.55	1545	1634	28.82	5.44	29.39	5.77	41.78	7.17	18.38	77	0.000781533
209	2.18	16	2.32	17	2.46	18	93.04	682	733	43.99	10.74	24.7	5.67	28.31	5.98	22.39	97	0.000631155
210	2.09	42	1.84	37	2.04	41	94.04	1893	2013	30.78	5.22	31.09	5.7	37.13	6.48	17.4	37	0.000581665
211	1.8	19	1.04	11	1.33	14	95.83	1010	1054	44.02	5.8	30.16	3.99	25.82	3.83	13.62	45	0.000490169
212	2.11	16	1.71	13	1.98	15	94.2	715	759	24.08	3.55	46.6	5.93	26.31	3.98	13.46	45	0.000422979
213	2.27	16	3.26	23	2.41	17	92.06	649	705	30.68	5.04	46.91	8.45	22.41	4.51	18	87	0.000666667
214	2.59	19	0.82	6	1.09	8	95.51	702	735	25.41	3.74	34.14	4.78	38.45	5.19	13.71	38	0.000725164
215	2.02	25	1.13	14	1.29	16	95.56	1183	1238	33.66	4.41	37.21	4.93	27.13	4.03	13.37	96	0.000676903
216	3.88	27	2.59	18	2.73	19	90.8	632	696	30.03	5.28	26.06	3.34	38.91	6.52	15.14	98	0.000726122
217	13.85	173	1.36	17	2.8	35	81.99	1024	1249	79.69	15.4	9.5	1.87	9.81	2	19.27	100	0.00726202
218	7.75	48	7.43	46	4.85	30	79.97	495	619	37.29	5.89	30.62	4.94	32.09	5.32	16.15	100	0.00123503
219	8.42	63	4.41	33	5.48	41	81.68	611	748	39.28	6.89	26.79	4.41	33.92	5.38	16.68	100	0.00191872
220	8.12	51	4.78	30	6.05	38	81.05	509	628	41.05	7.15	33.09	5.43	25.86	4.77	17.35	100	0.00132277
221	8.22	62	6.37	48	6.5	49	78.91	595	754	46.76	7.37	28.95	4.4	24.29	3.72	15.49	100	0.00158429
222	9.83	35	6.74	24	6.18	22	77.25	275	356	62.12	10.59	20.12	3.48	17.75	2.92	16.99	100	0.00166009
223	7	57	4.42	36	3.19	26	85.38	695	814	22.05	3.64	53.78	6.91	21.17	2.58	13.13	100	0.00208334
224	9.76	48	3.05	15	2.85	14	84.35	415	492	64.09	6.55	18.14	2.58	14.77	1.84	10.97	100	0.00309153
225	18.7	23	1.63	2	0	0	79.67	98	123	53.25	2.18	4.73	0.17	10.02	0.29	2.64	100	0.00772171
226	8.94	11	6.5	8	8.13	10	76.42	94	123	10.24	0.46	9.48	0.26	18.28	0.51	1.23	91	0.000608733
227	7.32	21	13.24	38	10.45	30	68.99	198	287	19.63	0.82	19.83	0.72	44.54	1.45	2.99	92	0.00107766
228	8.97	13	6.21	9	5.52	8	79.31	115	145	16.77	0.23	8.37	0.11	51.87	0.77	1.11	99	0.00130208
229	6.06	4	0	0	4.55	3	89.39	59	66	45	0.95	0	0	2	0.04	0.99	35	0.0025349
230	20	6	0	0	10	3	70	21	30	6	0.17	0	0	0	0	0.17	99	0.00422123
231	6.49	5	2.6	2	2.6	2	88.31	68	77	69.49	1.66	13.36	0.53	11.15	0.4	2.59	99	0.00149895
232	18.87	10	7.55	4	5.66	3	67.92	36	53	61.97	1.99	30.03	0.98	0	0	2.97	100	0.00584671
233	16.13	55	10.85	37	10.26	35	62.76	214	341	39.33	4.55	30.5	3.62	30.16	3.67	11.84	100	0.00126599
234	30.92	64	0.97	2	1.93	4	66.18	137	207	67.96	5.71	13.48	0.83	11.56	0.42	6.96	100	0.0152192
235	10.79	15	15.11	21	8.63	12	65.47	91	139	20.13	1.26	52.36	2.57	18.5	1.33	5.16	98	0.00108207
236	13.78	55	12.03	48	7.52	30	66.67	266	399	33.43	4.24	30.01	3.84	34.56	3.78	11.86	99	0.00117747
237	12.6	47	14.48	54	9.92	37	63	235	373	31.74	4.12	26.14	2.58	40.12	4.59	11.29	90	0.00112463
238	13.83	13	6.38	6	8.51	8	71.28	67	94	28.68	1.91	17.91	1.2	51.42	2.87	5.98	100	0.00385274
239	18.2	99	4.04	22	2.39	13	75.37	410	544	72.74	6.29	13.41	0.88	10.85	0.83	8	100	0.0112766
240	7.84	123	5.48	86	7.84	123	78.84	1237	1569	40.48	5.03	18.65	2.5	40.87	5.01	12.54	100	0.00153888
241	13.99	115	2.31	19	2.68	22	81.02	666	822	62.93	9.74	16.03	2.22	20.04	2.66	14.62	100	0.00573311
242	6.23	25	4.74	19	5.24	21	83.79	336	401	27.89	2.23	44.3	3.31	23.81	1.58	7.12	100	0.000563605
243	2.81	15	5.63	30	5.82	31	85.74	457	533	38.96	2.64	27.75	1.6	26.29	1.4	5.64	96	0.000661285
244	9.56	82	5.83	50	6.18	53	78.44	673	858	29.99	2.95	28.65	2.5	37.36	3.05	8.5	81	0.000687516
245	8.09	60	4.18	31	5.39	40	82.35	611	742	21.64	1.54	53.1	3.7	20.26	1.36	6.6	78	0.000759398
246	11.04	123	3.68	41	3.41	38	81.87	912	1114	75.63	14.17	13.19	2.77	11.18	2.47	19.41	100	0.00416084
247	5.67	36	6.77	43	7.87	50	79.69	506	635	31.06	3.17	46.72	4.47	22.22	1.85	9.49	94	0.000770955
248	5.43	26	4.18	20	5.64	27	84.76	406	479	41.96	4.93	28.91	3.31	29.13	3.87	12.11	89	0.000362231
249	5.7	27	9.7	46	8.44	40	76.16	361	474	35.81	4.27	37.85	3.57	26.34	2.61	10.45	99	0.000652602
250	18.84	201	5.53	59	4.22	45	71.42	762	1067	77.53	14.42	10.11	1.8	12.36	2.79	19.01	100	0.00454306
251	13.15	53	8.68	35	11.91	48	66.25	267	403	62.2	4.39	16.84	1.54	17.96	1.39	7.32	100	0.00110114
AVG	7.04548	42.8145	3.31468	23.4274	3.26887	25.0242	86.3713	1186.43	1277.69	42.0959	7.06935	26.6179	4.26815	25.9791	4.16847	15.506	93.9355	0.00424718
Min	0.26	4	0	0	0	0	4.05	3	30	0	0	0	0	0	0	0.09	35	0.000157702
Max	94.59	201	40.74	94	30.88	123	98.61	5732	5909	100	50.26	53.78	12.03	51.87	10.19	50.26	100	0.231037
SD	12.1789	37.6618	5.24422	19.0946	3.9058	20.7914	16.9558	1121.53	1144.04	16.7813	5.51174	10.9667	2.47542	10.5991	2.42316	7.58677	13.0601	0.0213943
ID: Branch ID
gCF: Gene concordance factor (=gCF_N/gN %)
gCF_N: Number of trees concordant with the branch
gDF1: Gene discordance factor for NNI-1 branch (=gDF1_N/gN %)
gDF1_N: Number of trees concordant with NNI-1 branch
gDF2: Gene discordance factor for NNI-2 branch (=gDF2_N/gN %)
gDF2_N: Number of trees concordant with NNI-2 branch
gDFP: Gene discordance factor due to polyphyly (=gDFP_N/gN %)
gDFP_N: Number of trees decisive but discordant due to polyphyly
gN: Number of trees decisive for the branch
sCF: Site concordance factor averaged over 100 quartets (=sCF_N/sN %)
sCF_N: sCF in absolute number of sites
sDF1: Site discordance factor for alternative quartet 1 (=sDF1_N/sN %)
sDF1_N: sDF1 in absolute number of sites
sDF2: Site discordance factor for alternative quartet 2 (=sDF2_N/sN %)
sDF2_N: sDF2 in absolute number of sites
sN: Number of informative sites averaged over 100 quartets
Label: Existing branch label
Length: Branch length
Concordance factor statistics results obtained to assess genealogical concordance between loci and ML trees.

## Sheet: Table 5 Concordance factor stat
Additional file 1: Table 5 - Concordance factor statistics for the Agaricia dataset.
ID	gCF	gCF_N	gDF1	gDF1_N	gDF2	gDF2_N	gDFP	gDFP_N	gN	sCF	sCF_N	sDF1	sDF1_N	sDF2	sDF2_N	sN	Label	Length
71	12.82	535	11.41	476	10.57	441	65.2	2720	4172	49.55	17.71	21.86	7.51	28.59	10.53	35.75	100	0.00330268
72	14.41	904	6.06	380	4.85	304	74.69	4685	6273	86.22	65.46	8.87	6.41	4.91	4.81	76.68	100	0.0185288
73	23.81	1605	5.83	393	4.2	283	66.16	4460	6741	92.14	188.25	3.76	8.52	4.1	7.53	204.3	100	0.0399394
74	23.32	618	4.11	109	5.36	142	67.21	1781	2650	89.82	30.72	5.2	1.57	4.98	1.69	33.98	100	0.0875545
75	13.6	735	1.07	58	1.74	94	83.59	4519	5406	89.14	28.28	2.75	1.05	8.11	2.67	32	100	0.0720914
76	3.39	675	0.94	188	0.75	149	94.91	18889	19901	75.59	81.33	11.42	13.14	12.99	16.24	110.71	100	0.0148396
77	0.75	180	0.86	206	0.66	159	97.73	23414	23959	40.87	59.06	37.42	46.41	21.71	33.45	138.92	100	0.00443604
78	0.44	65	0.25	38	0.76	113	98.55	14724	14940	47.31	67.44	29.35	46.21	22.35	35.01	148.66	100	0.00411965
79	0.4	62	0.24	38	0.63	98	98.73	15428	15626	54.38	61.92	21.63	25.54	24	27.23	114.69	100	0.00472642
80	0.5	110	0.37	82	0.75	164	98.37	21541	21897	41.1	44.85	24.35	26.56	33.55	31.77	103.18	100	0.0035102
81	0.9	179	0.62	122	0.54	108	97.94	19409	19818	34.77	38.21	30.87	32.15	33.36	36.42	106.78	100	0.00309933
82	1.28	176	0.66	91	0.8	110	97.25	13333	13710	35.31	38.36	30.75	38.16	33.93	39.01	115.53	100	0.003031
83	2.52	222	0.99	87	1.61	142	94.88	8360	8811	87.29	98.55	7.15	5.78	5.56	4.7	109.03	100	0.0166242
84	2.82	167	3.06	181	2.86	169	91.26	5396	5913	29.89	3.18	26.78	2.27	38.33	3	8.45	98	0.00210101
85	1.4	212	1.11	168	0.77	117	96.73	14679	15176	33.72	42.39	30.56	36.71	35.71	41.3	120.4	100	0.00385855
86	3.14	326	1.86	193	1.22	127	93.78	9747	10393	84.37	130.24	7.27	8.68	4.36	5.45	144.37	100	0.0152166
87	24.26	3119	2.18	280	2.16	278	71.4	9179	12856	100	114.13	0	0	0	0	114.13	100	0.0143374
88	0.87	129	0.17	25	0.36	53	98.6	14582	14789	53.89	59.74	19.89	25.44	26.22	31.2	116.38	100	0.00821892
89	0.41	36	0.4	35	1.5	132	97.7	8626	8829	32.5	28.18	28.63	24.5	38.87	32.83	85.51	100	0.00285332
90	0.45	38	0.71	61	0.93	79	97.92	8361	8539	33.72	27.31	35.91	26.44	29.37	24.42	78.17	92	0.00245077
91	1.49	126	0.85	72	0.97	82	96.69	8170	8450	39.7	30.65	31.01	23.58	25.29	20.23	74.46	100	0.00374346
92	1.4	104	0.54	40	0.62	46	97.45	7257	7447	31.06	20.23	32.51	23.57	34.43	26.14	69.94	92	0.00214153
93	0.84	82	0.21	21	0.33	32	98.62	9647	9782	47.25	37.43	28.32	24.59	23.43	19.51	81.53	100	0.00493872
94	0.31	24	0.82	64	0.36	28	98.52	7704	7820	35.18	26.15	34.58	23.2	29.24	19.71	69.06	100	0.00303357
95	1.29	122	0.32	30	0.44	42	97.95	9270	9464	27.76	22.39	35.31	27.51	33.92	24.04	73.94	98	0.0025039
96	0.73	82	0.46	52	0.57	64	98.25	11093	11291	31.13	24.05	34.01	25.28	32.87	24.71	74.04	98	0.00336933
97	1.47	98	0.37	25	0.66	44	97.5	6500	6667	38.31	29.33	26.77	20.07	32.92	26.71	76.11	96	0.004317
98	1.41	110	0.63	49	0.63	49	97.33	7596	7804	33.84	24.25	33.04	23.37	30.12	19.53	67.15	74	0.00172528
99	3.21	252	0.1	8	0.13	10	96.56	7573	7843	72.01	107.51	14.67	21.57	11.31	18.24	147.32	100	0.0221975
100	3.15	134	2.96	126	2.68	114	91.22	3884	4258	37.44	28.16	31.23	22.99	29.33	22.95	74.1	99	0.00338177
101	3.7	577	0.26	41	0.3	46	95.74	14918	15582	72.32	166.94	16.93	23.62	10.75	22.9	213.46	100	0.0215722
102	3.17	257	1.33	108	1.59	129	93.91	7612	8106	70.93	76.08	13.16	15.49	15.91	16.73	108.3	100	0.00832806
103	3.62	150	3.33	138	3.26	135	89.79	3719	4142	39.67	14.85	26.91	11.61	33.42	11.21	37.67	90	0.00209119
104	6.69	670	0.65	65	1.07	107	91.59	9175	10017	91.44	252.45	4.11	10.59	4.45	13.61	276.65	100	0.0249909
105	2.13	154	1.66	120	3.62	262	92.6	6710	7246	37.86	31.73	28.73	26.07	33.41	31.61	89.41	100	0.00130086
106	1.21	72	1.2	71	3.32	197	94.27	5594	5934	39.25	25	21.75	13.98	37	25.44	64.42	100	0.00129352
107	1.86	116	3.74	233	1.51	94	92.88	5780	6223	27.02	18.52	44.21	27.75	23.77	15.84	62.11	100	0.00143349
108	3.65	245	3.53	237	3.6	242	89.22	5991	6715	37.6	25.58	28.42	21.57	32.99	23.74	70.89	99	0.00106307
109	1.84	406	0.31	69	0.41	90	97.43	21444	22009	63.55	86.76	14.94	20.78	18.51	23.28	130.82	100	0.0153918
110	1.65	234	0.51	72	0.74	105	97.1	13779	14190	56.43	71.35	22.11	26.14	20.46	24.75	122.24	100	0.00929474
111	0.66	52	1.09	85	1.81	142	96.43	7546	7825	36	21.76	30.37	17.13	31.63	19.06	57.95	82	0.0015009
112	1.21	89	1.16	85	1.85	136	95.78	7038	7348	37.79	22.71	32.66	18.91	28.54	16.6	58.22	93	0.00225138
113	2.03	132	2.4	156	2.46	160	93.12	6063	6511	37.27	36.37	25.99	25.38	36.74	29.41	91.16	86	0.00245583
114	0.81	78	0.69	66	0.53	51	97.97	9400	9595	48.08	38.44	25.2	23.21	24.72	21.86	83.51	100	0.00487334
115	0.71	59	0.45	37	0.96	80	97.88	8129	8305	44.67	37.83	27.6	22.2	27.73	23.49	83.52	100	0.00498736
116	1.07	119	0.75	83	1.38	154	96.8	10770	11126	36.81	29.33	30.31	26.91	31.88	28.38	84.62	100	0.0026471
117	1.1	92	2.14	179	1.03	86	95.74	8020	8377	32.89	25.63	37.39	31.77	26.71	21.41	78.81	100	0.00247298
118	2.23	143	2.08	133	1.78	114	93.91	6014	6404	22.17	18.45	36.53	31.51	39.29	28.39	78.35	100	0.00274262
119	2.3	212	0.7	65	0.75	69	96.25	8874	9220	34.14	30.71	32.63	28.13	31.23	27.15	85.99	100	0.00285781
120	8.91	1447	0.77	125	0.48	78	89.84	14585	16235	94.1	154.65	3.03	5.48	2.88	5.36	165.49	100	0.0361293
121	2.39	480	1.34	270	1.36	274	94.91	19083	20107	36.18	41.54	29.46	31.93	34.36	34.75	108.22	100	0.00297483
122	3.32	659	1.77	351	2.01	398	92.9	18420	19828	40.04	55.5	32.02	45.37	27.94	41.48	142.35	100	0.00282808
123	5.75	935	5.67	922	5.57	906	83.02	13508	16271	34.65	56.64	30.28	47.91	35.07	58.28	162.83	100	0.00312574
124	2.19	360	1.7	280	1.51	249	94.6	15584	16473	38.64	49.8	28.69	37.68	32.67	41.26	128.74	100	0.00311922
125	3.76	420	3.43	383	3.41	381	89.39	9978	11162	35.77	39.42	37.46	43.45	26.77	30.24	113.11	100	0.00226857
126	2.62	331	1.06	134	1.84	232	94.49	11942	12639	57.19	59.63	22.48	21.67	20.34	20.8	102.1	100	0.00677267
127	2.09	199	2.43	232	3.53	337	91.95	8769	9537	39.6	22.79	31.25	15.4	28.15	16.49	54.68	99	0.00194639
128	3.81	316	3.29	273	3.48	289	89.42	7419	8297	29.6	17.08	35.98	20.87	30.42	17.69	55.64	76	0.00144826
129	23.97	209	5.05	44	6.42	56	64.56	563	872	62.26	7.95	24.35	2.58	13.39	1.65	12.18	100	0.0830995
130	50.96	159	5.13	16	3.21	10	40.71	127	312	93.59	21.8	4.19	0.98	2.22	0.49	23.27	100	0.335341
131	21.84	88	23.57	95	26.55	107	28.04	113	403	61.48	6.77	12.64	1.57	23.88	2.98	11.32	100	0.0125052
132	69.67	147	1.42	3	1.9	4	27.01	57	211	100	62.36	0	0	0	0	62.36	100	0.485394
133	30.66	145	22.41	106	15.86	75	31.08	147	473	47.87	1.51	37.73	1.21	1.4	0.03	2.75	100	0.0114947
134	36.69	1083	5.49	162	5.12	151	52.71	1556	2952	93.75	216.42	2.68	6.25	3.57	8.34	231.01	100	0.0773257
135	8.44	518	6.64	408	5.65	347	79.27	4867	6140	54.53	25.43	22.78	9.92	22.68	11.05	46.4	100	0.00563825
136	8.74	241	3.95	109	4.1	113	83.22	2296	2759	54.32	18.69	15.96	5.87	28.72	8.91	33.47	100	0.00633146
137	8.76	385	6.71	295	6.82	300	77.71	3417	4397	29.94	13.33	26.19	12.41	40.87	16.69	42.43	100	0.00319989
AVG	7.20896	346.358	2.68612	148.493	2.70448	156.403	87.4019	8978.12	9629.37	51.5621	51.8994	23.6267	20.1803	23.5572	20.1848	92.2645	98.0896	0.023443
Min	0.31	24	0.1	3	0.13	4	27.01	57	211	22.17	1.51	0	0	0	0	2.75	74	0.00106307
Max	69.67	3119	23.57	922	26.55	906	98.73	23414	23959	100	252.45	44.21	47.91	40.87	58.28	276.65	100	0.485394
SD	12.4105	469.405	4.17414	147.023	3.92371	137.241	17.3308	5614.07	5684.76	22.2338	49.7516	11.3269	12.6158	11.845	12.4007	52.1746	5.27352	0.0721961
ID: Branch ID
gCF: Gene concordance factor (=gCF_N/gN %)
gCF_N: Number of trees concordant with the branch
gDF1: Gene discordance factor for NNI-1 branch (=gDF1_N/gN %)
gDF1_N: Number of trees concordant with NNI-1 branch
gDF2: Gene discordance factor for NNI-2 branch (=gDF2_N/gN %)
gDF2_N: Number of trees concordant with NNI-2 branch
gDFP: Gene discordance factor due to polyphyly (=gDFP_N/gN %)
gDFP_N: Number of trees decisive but discordant due to polyphyly
gN: Number of trees decisive for the branch
sCF: Site concordance factor averaged over 100 quartets (=sCF_N/sN %)
sCF_N: sCF in absolute number of sites
sDF1: Site discordance factor for alternative quartet 1 (=sDF1_N/sN %)
sDF1_N: sDF1 in absolute number of sites
sDF2: Site discordance factor for alternative quartet 2 (=sDF2_N/sN %)
sDF2_N: sDF2 in absolute number of sites
sN: Number of informative sites averaged over 100 quartets
Label: Existing branch label
Length: Branch length
Concordance factor statistics results obtained to assess genealogical concordance between loci and ML trees.
